# Supplementary material for: Characteristics of Retractions from Korean Medical Journals in the KoreaMed Database: A Bibliometric Analysis
Source: PLoS One. 2016 Oct 5;11(10):e0163588. doi: 10.1371/journal.pone.0163588 (PMC5051732; doi:10.1371/journal.pone.0163588)
Supplement: S1 Table — (XLSX) [file pone.0163588.s001.xlsx]

## Sheet: Total
No.	Retracted	retraction date		publication date		duration	Google Scholar 인용		issued by			reason									Guidline adherence														appropriateness	reason	retraction error
		year	mon	yr	mon							Mistake			Misconduct			Unknow			weblink	PDF clarify			title, retraction			log in	state issuer			모욕적언사없음					(허선)
							all	after retraction	1=editor			1=author			1=fabrication			U=unknown				Y			Y			로그인X	1=모두기술			Y			Y	1=나중게재철회
									2=author			2=scientific mistake			2=falsificaiton							N			N				2=주체만기술			N			N	2=저자문제철회 부적절
									3=other			3=ethical problem			3=plagiarism													Y	3=사유만기술						Unknown	3=수정으로 해결 가능
									4=unknown			4=ettc			4=redundant publication													N	4=모두기술안함							4=기타
															5=etec													NA
									허	김	조	허	김	조	허	김	조	허	김	조	조	허	김	조	허	김	조	조	허	김	조	h	k	c
1	Ann Dermatol. 2012 May;24(2):242-242.	2012	5	2011	9	8	7	6	1	1	1				4	4	4				Y	Y	Y	Y	Y	Y	Y	Y	1	1	1	Y	Y	Y	N
2	Asian Oncol Nurs. 2014 Dec;14(4):274-274.	2014	12	2013	9	15	0	0	1	2	2							U	U	U	Y	Y	Y	Y	Y	Y	Y	Y	2	2	2	Y	Y	Y	U	사유없음
3	Cancer Res Treat. 2007 Mar;39(1):47-47.	2007	3	2004	8	31	1	1	2	2	2							U	U	U	Y	Y	Y	Y	Y	Y	Y	Y	2	2	2	Y	Y	Y	U	사유없음
4	Cancer Res Treat. 2007 Mar;39(1):48-48.	2007	3	2005	10	17	3	3	2	2	2							U	U	U	Y	Y	Y	Y	Y	Y	Y	Y	2	2	2	Y	Y	Y	U	사유없음
5	Clin Endosc. 2015 Jan;48(1):87-87.	2015	1	2012	3	34	17	17	2	2	2							U	U	U	Y	Y	Y	Y	Y	Y	Y	Y	2	2	2	Y	Y	Y	U	사유없음
6	Ewha Med J. 2014 Sep;37(2):152-152.	2014	9	2013	12	9	0	0	2	2	2				3	3	3				Y	Y	Y	Y	Y	Y	Y	Y	1	1	1	Y	Y	Y	N
7	Exp Mol Med. 1999 Dec;31(4):217-217.	1999	12	1999	6	6	2	2	2	2	2	2	2	2							Y	Y	Y	Y	Y	Y	Y	NA	1	1	1	Y	Y	Y	N	하지만 너무 간결한 이유
8	Exp Mol Med. 2006 Aug;38(4):453-453.	2006	8	2006	2	6	38	38	2	2	2							U	U	U	Y	Y	Y	Y	Y	Y	Y	Y	2	2	2	Y	Y	Y	U	사유없음
9	Genomics Inform. 2013 Jun;11(2):97-97.	2013	6	2012	12	6	0	0	2	1	1				3	3	3				Y	Y	Y	Y	Y	Y	Y	Y	1	1	1	Y	N	Y	N
10	Infect Chemother. 2006 Dec;38(6):411-411.	2006	12	2006	10	2	2	2	2	2	2	3	4(동일증례)				4	U			Y	Y	Y	Y	Y	N	N	NA	2	4	1	Y	N	Y	N
11	Infect Chemother. 2007 Aug;39(4):234-234.	2007	8	2004	6	38	3	3	2	2	2							U	U	U	Y	Y	Y	Y	Y	Y	Y	NA	2	2	2	Y	Y	Y	U	사유없음
12	Infect Chemother. 2007 Aug;39(4):235-235.	2007	8	2004	2	42	6	6	2	2	2							U	U	U	Y	Y	Y	Y	Y	Y	Y	Y	2	2	2	Y	Y	Y	U	사유없음
13	Infect Chemother. 2007 Feb;39(1):63-63.	2007	2	2003	8	42	2	2	2	2	2				4	4	4				Y	Y	Y	Y	N	N	N	NA	1	1	1	Y	N	Y	N
14	Infect Chemother. 2007 Jun;39(3):180-180.	2007	6	2006	4	14	0	0	2	2	2							U	U	U	Y	Y	Y	Y	Y	Y	Y	NA	2	2	2	Y	Y	Y	U	사유없음
15	Infect Chemother. 2007 Jun;39(3):181-181.	2007	6	2004	12	30	3	3	2	2	2							U	U	U	Y	Y	Y	Y	Y	Y	Y	Y	2	2	2	Y	Y	Y	U	사유없음
16-1	Infect Chemother. 2007 Oct;39(5):285-285.	2007	10	2006	4	18	0	0	2	2	2							U	U	U	Y	Y	Y	Y	N	N	N	NA	2	2	2	Y	Y	Y	U	사유없음
16-2	Infect Chemother. 2007 Oct;39(5):285-285.	2007	10	2003	10	48	0	0	2	2	2							U	U	U	Y	Y	Y	Y	N	N	N	NA	2	2	2	Y	Y	Y	U	사유없음
16-3	Infect Chemother. 2007 Oct;39(5):285-285.	2007	10	2003	8	50	2	2	2	2	2							U	U	U	Y	Y	Y	Y	N	N	N	NA	2	2	2	Y	Y	Y	U	사유없음
16-4	Infect Chemother. 2007 Oct;39(5):285-285.	2007	10	2003	10	48	1	1	2	2	2							U	U	U	Y	Y	Y	Y	N	N	N	Y	2	2	2	Y	Y	Y	U	사유없음
17	Int J Stem Cells. 2014 Nov;7(2):167-167.	2014	11	2012	11	24	9	9	2	2	2							U	U	U	Y	Y	Y	Y	Y	N	Y	Y	2	2	2	Y	Y	Y	U	사유없음
18	Int J Stem Cells. 2014 Nov;7(2):168-168.	2014	11	2014	5	6	1	1	2	2	2							U	U	U	Y	Y	Y	Y	Y	N	Y	Y	2	2	2	Y	Y	Y	U	사유없음
19	J Agric Med Community Health. 2011 Sep;36(3):191-191.	2011	9	2011	3	6	1	1	2	2	2	2	2	2							Y	Y	Y	Y	Y	Y	Y	Y	1	1	1	Y	Y	Y	N
20	J Bacteriol Virol. 2007 Dec;37(4):249-249.	2007	12	2007	6	6	0	0	2	2	2							U	U	U	Y	Y	Y	Y	Y	Y	Y	Y	2	2	2	Y	Y	Y	U	사유없음
21	J Breast Cancer. 2015 Mar;18(1):101-101.	2015	3	2014	9	6	0	0	2	2	2	2	2	2							Y	Y	Y	Y	Y	Y	Y	Y	1	4	1	Y	Y	Y	?
22	J Clin Neurol. 2010 Jun;6(2):109-109.	2010	6	2005	10	56	7	7	1	3(joint, 편집인, 저자, 출판사)	1				5	4	4				Y	Y	Y	Y	Y	Y	Y	Y	1	1	1	Y	Y	Y	N		overlap
23	J Clin Neurol. 2012 Jun;8(2):160-160.	2012	6	2008	12	42	29	29	2	2	2				3	3	3				Y	Y	Y	Y	Y	Y	Y	Y	1	1	1	Y	Y	Y	N
24	J Genet Med. 2008 Dec;5(2):150-150.	2008	12	2007	6	18	1	1	2	2	2				5	3	3				Y	Y	Y	Y	Y	Y	Y	NA	1	1	1	Y	Y	Y	N		인용오류
25	J Korean Acad Nurs Adm. 2015 Dec;21(5):587-587.	2015	12	2013	6	30	8	8	2	3(학회지)	1				4	4	4				Y	Y	Y	Y	Y	Y	Y	Y	1	1	1	Y	Y	Y	N
26	J Korean Acad Nurs Adm. 2015 Sep;21(4):458-458.	2015	9	2014	12	9	0	0	2	3(학회지)	1	2	2	2							Y	Y	Y	Y	Y	Y	Y	Y	1	1	1	Y	Y	Y	Y	수정판가능
27	J Korean Acad Nurs. 2006 Apr;36(2):432-432.	2006	4	2006	2	2	4	4	1	1	1				4	4	4				Y	Y	Y	Y	Y	Y	Y	NA	1	1	1	Y	Y	Y	Y	나중게재철회
28	J Korean Acad Nurs. 2014 Oct;44(5):593-593.	2014	4	2013	2	14	14	14	2	3(학회지)	1				4	4	4				Y	Y	Y	Y	Y	Y	Y	Y	1	3	1	Y	Y	Y	N
29	J Korean Acad Nurs. 2015 Feb;45(1):157-157.	2015	10	2012	6	40	3	3	2	3(학회지)	1				4	4	4				Y	Y	Y	Y	Y	Y	Y	Y	1	3	1	Y	Y	Y	N
30	J Korean Diabetes Assoc. 2007 Mar;31(2):184-184.	2007	2	2006	5	9	0	0	2	2	2				4	4	4				Y	Y	Y	Y	Y	Y	Y	Y	1	1	1	Y	Y	Y	U	선취권불확실
31	J Korean Diabetes Assoc. 2007 Mar;31(2):185-185.	2007	3	2005	9	18	0	0	2	2	2				4	4	4				Y	Y	Y	Y	Y	Y	Y	Y	1	1	1	Y	Y	Y	U	선취권불확실
32	J Korean Endocr Soc. 2006 Dec;21(6):589-589.	2006	3	2006	4	-1	0	0	2	2	2				5	4	4				Y	Y	Y	Y	Y	Y	Y	Y	1	1	1	Y	Y	Y	U	선취권불확실	중복투고
33	J Korean Endocr Soc. 2007 Dec;22(6):478-478.	2007	12	2006	8	16	0	0	2	2	2				4	4	4				Y	Y	Y	Y	Y	Y	Y	Y	1	1	1	Y	Y	Y	Y	나중게재철회
34	J Korean Endocr Soc. 2007 Dec;22(6):479-479.	2007	12	2006	10	14	2	2	2	2	2				4	4	4				Y	Y	Y	Y	Y	Y	Y	Y	1	1	1	Y	Y	Y	U	선취권불확실
35	J Korean Endocr Soc. 2007 Dec;22(6):480-480.	2007	12	2002	10	62	0	0	2	2	2				4	4	4				Y	Y	Y	Y	Y	Y	Y	Y	1	1	1	Y	Y	Y	Y	나중게재철회
36	J Korean Endocr Soc. 2008 Feb;23(1):66-66.	2008	2	1997	6	128	0	0	2	2	2				4	4	4				Y	N	Y	Y(영문이름은없음)	N	Y	Y	NA	1	1	1	Y	Y	Y	Y	나중게재철회
37	J Korean Endocr Soc. 2008 Feb;23(1):67-67.	2008	2	2004	8	42	0	0	2	2	2				5	4	4				Y	N	Y	Y(영문이름은없음)	N	Y	Y	Y	1	1	1	Y	Y	Y	U	선취권불확실	중복투고
38	J Korean Endocr Soc. 2008 Feb;23(1):68-68.	2008	2	2004	8	42	0	0	2	2	2				5	4	4				Y	N	Y	Y(영문이름은없음)	N	Y	Y	Y	1	1	1	Y	Y	Y	U	선취권불확실	중복투고
39	J Korean Endocr Soc. 2008 Feb;23(1):69-69.	2008	2	2005	2	36	0	0	2	2	2				5	4	4				Y	N	Y	Y(영문이름은없음)	N	Y	Y	Y	1	1	1	Y	Y	Y	U	선취권불확실	중복투고
40	J Korean Endocr Soc. 2008 Feb;23(1):70-70.	2008	2	2003	4	58	0	0	2	2	2				4	4	4				Y	N	Y	Y(영문이름은없음)	N	Y	Y	Y	1	1	1	Y	Y	Y	U	선취권불확실
41	J Korean Med Sci. 2006 Dec;21(6):1139-1139.	2006	12	2005	10	14	5	5	1	1	1				4	4	4				Y	Y	Y	Y	Y	Y	Y	Y	1	1	1	Y	Y	Y	N
42	J Korean Neurosurg Soc. 2006 Sep;40(3):212-212.	2006	9	2006	5	4	3	3	1	1	1				4	4	4				Y	Y	Y	Y	Y	Y	Y	NA	1	1	1	Y	Y	Y	U	선취권불확실
43	J Korean Neurosurg Soc. 2008 Jul;44(1):57-57.	2008	7	2001	1	90	1	1	2	2	2				4	4	4				Y	Y	Y	Y	Y	Y	Y	Y	1	1	1	Y	Y	Y	Y	나중게재철회
44	J Korean Orthop Assoc. 2014 Dec;49(6):495-495.	2014	12	2005	12	108	0	0	1	3(학회)	1				4	4	4				Y	Y	Y	Y	Y	Y	Y	Y	1	1	1	Y	Y	Y	U	선취권불확실
45	J Korean Orthop Assoc. 2014 Dec;49(6):496-496.	2014	12	2009	2	70	4	4	1	3(학회)	1				4	4	4				Y	Y	Y	Y	Y	Y	Y	Y	1	1	1	Y	Y	Y	U	선취권불확실
46	J Korean Soc Pediatr Nephrol. 2014 Apr;18(1):1-1.	2014	4	2010	4	48	1	1	1	1	1	4	4(copyright)	4							Y	Y	Y	Y	Y	Y	Y	Y	1	1	1	Y	Y	Y	N	부분철회	저작권위반(부분철회)
47	J Nutr Health. 2013 Oct;46(5):482-482.	2013	10	2013	4	6	0	0	2	2	2	4	4(IRB)	4							Y	Y	Y	Y	Y	Y	Y	Y	1	4	1	Y	Y	Y	Y	수정으로 해결 가능	irb 오기
48	J Vet Sci. 2006 Sep;7(3):307-307.	2006	9	2006	6	3	1	1	2	2	2		1	1	5						Y	Y	Y	Y	Y	Y	Y	Y	1	4	1	Y	Y	Y	Y	저자분쟁만으로 철회는 부적절	저자되기문제
49	Korean Circ J. 2012 Jul;42(7):511-511.	2012	7	2011	5	14	3	2	2	2	2				5	4	4				Y	Y	Y	Y	Y	Y	Y	Y	1	1	1	Y	Y	Y	N		중복투고
50	Korean Circ J. 2012 May;42(5):369-369.	2012	5	2011	7	10	8	8	1	3(학회)	1				3	3	3				Y	Y	Y	Y	Y	Y	Y	Y	1	1	1	Y	Y	Y	N
51	Korean Circ J. 2016 Jan;46(1):115-115.	2016	1	2011	3	58	2	1	1	1	1		4(출판에러)	4(출판사실수)	4						Y	Y	Y	Y	Y	Y	Y	Y	1	4	1	Y	Y	Y	N
52	Korean Diabetes J. 2008 Jun;32(3):293-293.	2008	6	2006	5	25	1	1	2	2	2				5	4	4				Y	Y	Y	Y	Y	Y	Y	Y	1	1	1	Y	Y	Y	Y	나중게재철회	중복투고
53	Korean J Blood Transfus. 2015 Apr;26(1):81-81.	2015	4	2014	12	4	0	0	2	2	2		1	1	5						Y	Y	Y	Y	Y	Y	Y	Y	1	4	1	Y	Y	Y	Y	저자분쟁만으로 철회는 부적절
54	Korean J Epidemiol. 2007 Jun;29(1):100-101.	2007	6	1997	12	114	0	0	2	2	2		1	1	5						Y	Y	Y	Y	Y	Y	Y	Y	1	4	1	Y	Y	Y	Y	저자분쟁만으로 철회는 부적절	저자되기문제
55	Korean J Gastroenterol. 2009 Dec;54(6):420-420.	2009	12	2009	5	7	11	11	2	2	2							U	U	U	Y	Y	Y	Y	Y	Y	Y	Y	2	2	2	Y	Y	Y	U	사유없음	저자되기문제
56	Korean J Gastroenterol. 2011 Jan;57(1):56-56.	2011	1	2010	12	1	0	0	2	2	2							U	U	U	Y	Y	Y	Y	Y	Y	Y	Y	2	2	2	Y	Y	Y	Y	초록철회는 부적절
57	Korean J Gastrointest Endosc. 2008 Jul;37(1):82-82.	2008	7	2006	4	27	0	0	2	2	2				4	4	4				Y	Y	Y	Y	Y	Y	Y	Y	1	1	1	Y	Y	Y	Y	나중게재철회
58	Korean J Lab Med. 2011 Oct;31(4):307-307.	2011	10	2004	12	82	0	0	2	2	2				5	3	?				Y	Y	Y	Y	Y	Y	Y	Y	1	1	1	Y	Y	Y	N		지도교수의 허락없이 자료 사용
59	Korean J Med. 2007 Sep;73(3):349-349.	2007	9	2006	9	12	0	0	1	4	1				4	4	4				Y	Y	N	Y(영문명누락)	N	N	N	NA	1	3	1	Y	Y	Y	U	선취권불확실
60	Korean J Med. 2008 Apr;74(4):462-462.	2008	4	2005	11	29	0	0	2	2	2				4	4	4				Y	Y	Y	Y	Y	Y	Y	Y	1	1	1	Y	Y	Y	Y	나중게재철회
61	Korean J Med. 2008 Dec;75(6):728-728.	2008	12	2000	2	106	0	0	2	2	2				4	4	4				Y	Y	Y	Y	Y	Y	Y	Y	1	1	1	Y	Y	Y	Y	나중게재철회
62	Korean J Med. 2008 Dec;75(6):729-729.	2008	12	2005	12	36	0	0	2	2	2				4	4	4				Y	Y	Y	Y	Y	Y	Y	Y	1	1	1	Y	Y	Y	Y	나중게재철회
63	Korean J Med. 2008 Jul;75(1):128-128.	2008	7	2007	4	15	0	0	2	2	2				4	4	4				Y	Y	Y	Y	Y	Y	Y	Y	1	1	1	Y	Y	Y	Y	나중게재철회
64	Korean J Med. 2009 Jan;76(1):114-114.	2009	1	2006	2	35	2	2	2	2	2				4	4	4				Y	Y	Y	Y	Y	Y	Y	Y	1	1	1	Y	Y	Y	Y	나중게재철회
65	Korean J Med. 2009 Sep;77(3):382-382.	2009	9	2006	3	42	3	3	4	4	4							U	U	U	Y	Y	Y	Y	Y	Y	Y	Y	4	4	4	Y	Y	Y	U	사유없음
66	Korean J Otorhinolaryngol-Head Neck Surg. 2010 Dec;53(12):802-802.	2010	12	2010	8	4	0	0	1	3(joint저자, 편집인, 출판사)	1				5	4	4				Y	Y	Y	Y	Y	Y	Y	Y	1	1	1	Y	Y	Y	N		overlap
67	Korean J Otorhinolaryngol-Head Neck Surg. 2011 Jan;54(1):100-100.	2011	1	2004	5	80	1	1	1	3(joint저자, 편집인, 출판사)	1				5	4	4				Y	Y	Y	Y	Y	Y	Y	Y	1	1	1	Y	Y	Y	N		overlap
68	Korean J Otorhinolaryngol-Head Neck Surg. 2011 Jan;54(1):101-101.	2011	1	1998	4	153	0	0	1	3(joint저자, 편집인, 출판사)	1				5	4	4				Y	Y	Y	Y	Y	Y	Y	Y	1	1	1	Y	Y	Y	N		overlap
69	Korean J Otorhinolaryngol-Head Neck Surg. 2011 Jan;54(1):102-102.	2011	1	2000	4	129	1	1	1	3(joint저자, 편집인, 출판사)	1				5	4	4				Y	Y	Y	Y	Y	Y	Y	Y	1	1	1	Y	Y	Y	N		overlap
70	Korean J Otorhinolaryngol-Head Neck Surg. 2011 Jan;54(1):103-103.	2011	1	1997	7	162	0	0	1	3(joint저자, 편집인, 출판사)	1				5	4	4				Y	Y	Y	Y	Y	Y	Y	Y	1	1	1	Y	Y	Y	N		overlap
71	Korean J Otorhinolaryngol-Head Neck Surg. 2011 Jan;54(1):104-104.	2011	1	2002	6	103	0	0	1	3(joint저자, 편집인, 출판사)	1				5	4	4				Y	Y	Y	Y	Y	Y	Y	Y	1	1	1	Y	Y	Y	N		overlap
72	Korean J Otorhinolaryngol-Head Neck Surg. 2011 Jan;54(1):105-105.	2011	1	2003	2	95	1	1	1	3(joint저자, 편집인, 출판사)	1				5	4	4				Y	Y	Y	Y	Y	Y	Y	Y	1	1	1	Y	Y	Y	N		overlap
73	Korean J Otorhinolaryngol-Head Neck Surg. 2011 Jan;54(1):106-106.	2011	1	2005	6	67	1	1	1	3(joint저자, 편집인, 출판사)	1				5	4	4				Y	Y	Y	Y	Y	Y	Y	Y	1	1	1	Y	Y	Y	N		overlap
74	Korean J Otorhinolaryngol-Head Neck Surg. 2011 Jan;54(1):107-107.	2011	1	2005	7	66	2	2	1	3(joint저자, 편집인, 출판사)	1				5	4	4				Y	Y	Y	Y	Y	Y	Y	Y	1	1	1	Y	Y	Y	N		overlap
75	Korean J Otorhinolaryngol-Head Neck Surg. 2011 Jan;54(1):108-108.	2011	1	2006	1	60	0	0	1	3(joint저자, 편집인, 출판사)	1				5	4	4				Y	Y	Y	Y	Y	Y	Y	Y	1	1	1	Y	Y	Y	N		overlap
76	Korean J Otorhinolaryngol-Head Neck Surg. 2011 Jan;54(1):109-109.	2011	1	2006	3	58	0	0	1	3(joint저자, 편집인, 출판사)	1				5	4	4				Y	Y	Y	Y	Y	Y	Y	Y	1	1	1	Y	Y	Y	N		overlap
77	Korean J Otorhinolaryngol-Head Neck Surg. 2011 Jan;54(1):93-93.	2011	1	1992	12	217	0	0	1	3(joint저자, 편집인, 출판사)	1				5	4	4				Y	Y	Y	Y	Y	Y	Y	Y	1	1	1	Y	Y	Y	N		overlap
78	Korean J Otorhinolaryngol-Head Neck Surg. 2011 Jan;54(1):94-94.	2011	1	1993	8	209	0	0	1	3(joint저자, 편집인, 출판사)	1				5	4	4				Y	Y	Y	Y	Y	Y	Y	Y	1	1	1	Y	Y	Y	N		overlap
79	Korean J Otorhinolaryngol-Head Neck Surg. 2011 Jan;54(1):95-95.	2011	1	1992	4	225	0	0	1	3(joint저자, 편집인, 출판사)	1				5	4	4				Y	Y	Y	Y	Y	Y	Y	Y	1	1	1	Y	Y	Y	N		overlap
80	Korean J Otorhinolaryngol-Head Neck Surg. 2011 Jan;54(1):96-96.	2011	1	1997	7	162	1	1	1	3(joint저자, 편집인, 출판사)	1				5	4	4				Y	Y	Y	Y	Y	Y	Y	Y	1	1	1	Y	Y	Y	N		overlap
81	Korean J Otorhinolaryngol-Head Neck Surg. 2011 Jan;54(1):97-97.	2011	1	1999	6	139	0	0	1	3(joint저자, 편집인, 출판사)	1				5	4	4				Y	Y	Y	Y	Y	Y	Y	Y	1	1	1	Y	Y	Y	N		overlap
82	Korean J Otorhinolaryngol-Head Neck Surg. 2011 Jan;54(1):98-98.	2011	1	2003	3	94	0	0	1	3(joint저자, 편집인, 출판사)	1				5	4	4				Y	Y	Y	Y	Y	Y	Y	Y	1	1	1	Y	Y	Y	N		overlap
83	Korean J Otorhinolaryngol-Head Neck Surg. 2011 Jan;54(1):99-99.	2011	1	2003	5	92	0	0	1	3(joint저자, 편집인, 출판사)	1				5	4	4				Y	Y	Y	Y	Y	Y	Y	Y	1	1	1	Y	Y	Y	N		overlap
84	Korean J Otorhinolaryngol-Head Neck Surg. 2012 Oct;55(10):668-668.	2012	10	2010	12	22	0	0	1	3(joint저자, 편집인, 출판사)	1				5	4	4				Y	Y	Y	Y	Y	Y	Y	Y	1	1	1	Y	Y	Y	N		overlap
85	Korean J Pediatr. 2005 Oct;48(10):1149-1149.	2005	10	2003	7	27	0	0	1	4	1				5	4	4				Y	Y	N	N	N	N	N	NA	1	3	1	Y	Y	Y	N		overlap
86	Korean J Pediatr. 2013 Jun;56(6):269-269.	2013	6	2011	6	24	5	5	1	4	1				5	3	3				Y	Y	Y	Y	Y	Y	Y	Y	1	3	1	Y	Y	Y	N		overlap
87	Korean J Phys Anthropol. 2007 Jun;20(2):157-157.	2007	6	2001	9	69	2	2	2	2	2							U	U	U	Y	Y	Y	Y	N	N	N	NA	2	2	2	Y	Y	Y	U	사유불확실
88	Korean J Physiol Pharmacol. 2012 Oct;16(5):367-367.	2012	10	2012	8	2	1	1	2	2	2	4	3(초상권)	?							Y	Y	Y	Y	Y	Y	Y	Y	1	1	1	Y	Y	Y	N		저작권문제
89	Korean J Radiol. 2007 Apr;8(2):184-184.	2007	4	2002	9	55	16	16	1	4	1				4	4	4				Y	Y	N	Y	N	N	N	Y	1	3	1	Y	Y	Y	Y	나중게재철회
90	Korean J Radiol. 2007 Jun;8(3):262-262.	2007	6	2004	6	36	8	8	1	4	1				4	4	4				Y	Y	N	Y	N	N	N	Y	1	3	1	Y	Y	Y	Y	나중게재철회
91	Korean J Urol. 2012 Dec;53(12):890-890.	2012	12	2000	7	149	3	2	2	2	2				5	4	4				Y	Y	Y	Y	Y	Y	Y	Y	1	1	1	Y	Y	Y	N		중복투고
92	Lab Anim Res. 2011 Jun;27(2):179-179.	2011	6	2010	3	15	1	1	4	2	2							U	U	U	Y	Y	Y	Y	Y	Y	Y	Y	4	2	2	Y	Y	Y	U	사유불확실
93	Nucl Med Mol Imaging. 2014 Jun;48(2):171-171.	2014	6	2010	6	48	3	3	2	2	2				3	3	3				Y	Y	Y	Y	Y	Y	Y	Y	1	1	1	Y	Y	Y	Y
94	Obstet Gynecol Sci. 2014 Sep;57(5):425-425.	2014	9	2009	5	64	2	2	2	3(joint저자, 편집인, 출판사)	2				4	4	4				Y	Y	Y	Y	Y	Y	Y	Y	1	1	1	Y	Y	Y	Y	접수먼저된 것 취소
95	Yonsei Med J. 2004 Dec;45(6):1203-1203.	2004	12	2004	6	6	19	19	2	2	2				5	4	4				Y	Y	Y	Y	Y	Y	Y	Y	1	1	1	Y	Y	Y	Y	종설을 취소한 것은 부적절	중복투고
96	Yonsei Med J. 2006 Apr;47(2):291-291.	2006	4	2005	6	10	3	2	2	2	2				5	4	?				Y	Y	Y	Y	Y	Y	Y	Y	1	1	1	Y	Y	Y	N		중복투고
97	Yonsei Med J. 2007 Dec;48(6):1082-1082.	2007	12	2003	2	58	8	7	1	3(다른 편집인)	1				4	4	4				Y	Y	Y	Y	Y	Y	Y	Y	1	1	1	Y	Y	Y	N
98	Yonsei Med J. 2008 Dec;49(6):1060-1060.	2008	12	2001	4	92	11	11	4	4	4							U	U	U	Y	Y	Y	Y	Y	Y	Y	Y	4	4	4	Y	Y	Y	U	사유기술없음
99	Yonsei Med J. 2011 May;52(3):551-551.	2011	5	2006	2	63	27	26	2	2	2				3	3	3				Y	Y	Y	Y	Y	Y	Y	Y	1	1	1	Y	Y	Y	N
100	Yonsei Med J. 2013 Jan;54(1):269-269.	2013	1	2012	9	4	18	17	2	2	2				4	4	4				Y	Y	Y	Y	Y	Y	Y	Y	1	1	1	Y	Y	Y	N
101	Yonsei Med J. 2016 Jan;57(1):274-274.	2016	1	2014	7	18	2	2	2	2	2				4	4	4				Y	Y	Y	Y	Y	Y	Y	Y	1	1	1	Y	Y	Y	Y	양쪽다 철회는 부적절	4라고적었지만 논의 필요. 게재철회한 것을 다시냄
102	Asian Spine J. 2010 Jun;4(1):64-64.	2010	6	2009	12	6	8	8	1	1	1				4	4	4				Y	Y	N	Y	N	N	N	Y	1	1	1	Y	Y	Y	U	선취권불확실
103	Chonnam Med J. 2009 Apr;45(1):73-73.	2009	4	2006	8	32	0	0	2	2	2		1	1	5						Y	Y	Y	Y	Y	Y	Y	Y	1	1	1	Y	Y	Y	Y	저자분쟁	저자명도용
104	Clin Endosc. 2012 Mar;45(1):108-108.	2012	3	2011	9	6	5	5	2	2	2							U	U	U	Y	Y	Y	Y	Y	Y	Y	Y	2	1	2	Y	Y	Y	U
105	J Korean Med Sci. 2016 Feb;31(2):330-330.	2016	2	2014	11	15	1	1	1	2	1		3(COI)	?	5						Y	Y	Y	Y	Y	Y	Y	Y	1	1	1	Y	Y	Y	N
106	J Korean Neurosurg Soc. 2004 Dec;36(6):516-516.	2004	12	2004	5	7	0	0	2	2	2				5	3	?				Y	Y	Y	Y	N	N	N	NA	1	1	1	Y	Y	Y	Y		대학원생자료 허락업이 사용
107	J Rheum Dis. 2014 Dec;21(6):343-343.	2014	12	2012	8	28	0	0	1	4	1				3	3	3				Y	Y	N	Y	Y	N	Y(Withdrawal?)	Y	1	3	1	Y	Y	Y	Y
108	Korean Diabetes J. 2009 Apr;33(2):167-167.	2009	4	2005	3	49	0	0	2	2	2				4	4	4				Y	Y	Y	Y	Y	Y	Y	Y	1	1	1	Y	Y	Y	Y	나중게재철회
109	Korean J Dermatol. 2015 May;53(4):346-346.	2015	5	2011	2	51	0	0	1	1	1				2	2	2				Y	Y	Y	Y	Y	Y	Y	Y	1	1	1	Y	Y	Y	N
110	Korean J Gastrointest Endosc. 2008 Feb;36(2):124-124.	2008	2	2005	5	33	0	0	2	2	2				4	4	4				Y	Y	Y	Y	Y	Y	Y	Y	1	1	1	Y	Y	Y	Y	나중게재철회
111	Nucl Med Mol Imaging. 2015 Mar;49(1):81-81.	2015	3	2014	11	4	0	0	2	2	2	2	2	2							?	Y	Y	Y	Y	N	Y	Y	1	1	1	Y	Y	Y	Y

## Sheet: Issuing subject
번호	허	김	조	일치여부	최종		1=editor	16
1	1	1	1	1	1		2=author	67
2	1	2	2	0	2		3(J)=joint (author, editor, publisher)	20
3	2	2	2	1	2		3(O)=institute	2
4	2	2	2	1	2		3(A)=Committee for Publication Ethics	3
5	2	2	2	1	2		4=unknown	6
6	2	2	2	1	2			114
7	2	2	2	1	2
8	2	2	2	1	2
9	2	1	1	0	1
10	2	2	2	1	2
11	2	2	2	1	2
12	2	2	2	1	2
13	2	2	2	1	2
14	2	2	2	1	2
15	2	2	2	1	2
16-1	2	2	2	1	2
16-2	2	2	2	1	2
16-3	2	2	2	1	2
16-4	2	2	2	1	2
17	2	2	2	1	2
18	2	2	2	1	2
19	2	2	2	1	2
20	2	2	2	1	2
21	2	2	2	1	2
22	1	3(joint, 편집인, 저자, 출판사)	1	0	3(J)
23	2	2	2	1	2
24	2	2	2	1	2
25	2	3(학회지)	1	0	4
26	2	3(학회지)	1	0	4
27	1	1	1	1	1
28	2	3(학회지)	1	0	4
29	2	3(학회지)	1	0	4
30	2	2	2	1	2
31	2	2	2	1	2
32	2	2	2	1	2
33	2	2	2	1	2
34	2	2	2	1	2
35	2	2	2	1	2
36	2	2	2	1	2
37	2	2	2	1	2
38	2	2	2	1	2
39	2	2	2	1	2
40	2	2	2	1	2
41	1	1	1	1	1
42	1	1	1	1	1
43	2	2	2	1	2
44	1	3(학회)	1	0	3(A)
45	1	3(학회)	1	0	3(A)
46	1	1	1	1	1
47	2	2	2	1	2
48	2	2	2	1	2
49	2	2	2	1	2
50	1	3(학회)	1	0	3(A)
51	1	1	1	1	1
52	2	2	2	1	2
53	2	2	2	1	2
54	2	2	2	1	2
55	2	2	2	1	2
56	2	2	2	1	2
57	2	2	2	1	2
58	2	2	2	1	2
59	1	4	1	0	1
60	2	2	2	1	2
61	2	2	2	1	2
62	2	2	2	1	2
63	2	2	2	1	2
64	2	2	2	1	2
65	4	4	4	1	4
66	1	3(joint저자, 편집인, 출판사)	1	0	3(J)
67	1	3(joint저자, 편집인, 출판사)	1	0	3(J)
68	1	3(joint저자, 편집인, 출판사)	1	0	3(J)
69	1	3(joint저자, 편집인, 출판사)	1	0	3(J)
70	1	3(joint저자, 편집인, 출판사)	1	0	3(J)
71	1	3(joint저자, 편집인, 출판사)	1	0	3(J)
72	1	3(joint저자, 편집인, 출판사)	1	0	3(J)
73	1	3(joint저자, 편집인, 출판사)	1	0	3(J)
74	1	3(joint저자, 편집인, 출판사)	1	0	3(J)
75	1	3(joint저자, 편집인, 출판사)	1	0	3(J)
76	1	3(joint저자, 편집인, 출판사)	1	0	3(J)
77	1	3(joint저자, 편집인, 출판사)	1	0	3(J)
78	1	3(joint저자, 편집인, 출판사)	1	0	3(J)
79	1	3(joint저자, 편집인, 출판사)	1	0	3(J)
80	1	3(joint저자, 편집인, 출판사)	1	0	3(J)
81	1	3(joint저자, 편집인, 출판사)	1	0	3(J)
82	1	3(joint저자, 편집인, 출판사)	1	0	3(J)
83	1	3(joint저자, 편집인, 출판사)	1	0	3(J)
84	1	3(joint저자, 편집인, 출판사)	1	0	3(J)
85	1	4	1	0	1
86	1	4	1	0	1
87	2	2	2	1	2
88	2	2	2	1	2
89	1	4	1	0	1
90	1	4	1	0	1
91	2	2	2	0	2
92	4	2	2	0	2
93	2	2	2	1	2
94	2	3(joint저자, 편집인, 출판사)	2	0	3(O)
95	2	2	2	1	2
96	2	2	2	1	2
97	1	3(다른 편집인)	1	0	3(O)
98	4	4	4	1	4
99	2	2	2	1	2
100	2	2	2	1	2
101	2	2	2	1	2
102	1	1	1	1	1
103	2	2	2	1	2
104	2	2	2	1	2
105	1	2	1	0	1
106	2	2	2	1	2
107	1	4	1	0	1
108	2	2	2	1	2
109	1	1	1	1	1
110	2	2	2	1	2
112	2	2	2	1	2
				74
